# Supplementary material for: Inheritance of Some Salt Tolerance-Related Traits in Bread Wheat (Triticum aestivum L.) at the Seedling Stage: A Study of Combining Ability
Source: Plants (Basel). 2025 Mar 14;14(6):911. doi: 10.3390/plants14060911 (PMC11944529; doi:10.3390/plants14060911)
Supplement: Supplementary file 1 [file plants-14-00911-s001.zip]

Archive with 1 entries (1 files):
- plants-3420588-supplementary.pdf
